# Supplementary material for: Chlorella pyrenoidosa Polysaccharide CPP-3a Promotes M1 Polarization of Macrophages via TLR4/2-MyD88-NF-κB/p38 MAPK Signaling Pathways
Source: Mar Drugs. 2025 Jul 16;23(7):290. doi: 10.3390/md23070290 (PMC12299851; doi:10.3390/md23070290)
Supplement: Supplementary file 1 [file marinedrugs-23-00290-s001.zip]

Archive with 1 entries (1 files):
- marinedrugs-3751825-supplementary.pdf
